# Supplementary material for: Mutations that prevent phosphorylation of the BMP4 prodomain impair proteolytic maturation of homodimers leading to lethality in mice
Source: eLife. 2025 May 29;14:RP105018. doi: 10.7554/eLife.105018 (PMC12122004; doi:10.7554/eLife.105018)
Supplement: Figure 1—source data 2. [file elife-105018-fig1-data2.zip]

Archive with 7 entries (6 files):
- Figure 1-source data 2/
- Figure 1-source data 2/Fig. 1D original homodimer blot pSmad.tif
- __MACOSX/Figure 1-source data 2/._Fig. 1D original homodimer blot pSmad.tif
- Figure 1-source data 2/Fig. 1D psmad actinHeterodimers copy.jpg
- __MACOSX/Figure 1-source data 2/._Fig. 1D psmad actinHeterodimers copy.jpg
- Figure 1-source data 2/Fig. 1D original homodimer blot actin.tif
- __MACOSX/Figure 1-source data 2/._Fig. 1D original homodimer blot actin.tif
