# Supplementary material for: Mutations that prevent phosphorylation of the BMP4 prodomain impair proteolytic maturation of homodimers leading to lethality in mice
Source: eLife. 2025 May 29;14:RP105018. doi: 10.7554/eLife.105018 (PMC12122004; doi:10.7554/eLife.105018)
Supplement: Figure 1—source data 3. [file elife-105018-fig1-data3.zip]

Archive with 7 entries (6 files):
- Figure 1-source data 3/
- Figure 1-source data 3/ Fig. 1G 2021-12-03_homodimer  ODC labeled .tif
- __MACOSX/Figure 1-source data 3/._ Fig. 1G 2021-12-03_homodimer  ODC labeled .tif
- Figure 1-source data 3/Fig. 1G. 2021-12-02_ homo tbxt labeled.tif
- __MACOSX/Figure 1-source data 3/._Fig. 1G. 2021-12-02_ homo tbxt labeled.tif
- Figure 1-source data 3/Fig. 1G 2022-04-08_heterodimer PCR-bands marked.tif
- __MACOSX/Figure 1-source data 3/._Fig. 1G 2022-04-08_heterodimer PCR-bands marked.tif
