# Supplementary material for: Mutations that prevent phosphorylation of the BMP4 prodomain impair proteolytic maturation of homodimers leading to lethality in mice
Source: eLife. 2025 May 29;14:RP105018. doi: 10.7554/eLife.105018 (PMC12122004; doi:10.7554/eLife.105018)
Supplement: Figure 1—source data 4. [file elife-105018-fig1-data4.zip]

Archive with 9 entries (8 files):
- Figure 1. source data 4/
- Figure 1. source data 4/.DS_Store
- __MACOSX/Figure 1. source data 4/._.DS_Store
- Figure 1. source data 4/Fig. 1G 2022-04-08_heterodimer PCR.pdf
- __MACOSX/Figure 1. source data 4/._Fig. 1G 2022-04-08_heterodimer PCR.pdf
- Figure 1. source data 4/Fig. 1G. 2021-12-02_ homo tbxt.tif
- __MACOSX/Figure 1. source data 4/._Fig. 1G. 2021-12-02_ homo tbxt.tif
- Figure 1. source data 4/ Fig. 1G 2021-12-03_homodimer  ODC .tif
- __MACOSX/Figure 1. source data 4/._ Fig. 1G 2021-12-03_homodimer  ODC .tif
