# Supplementary material for: Mutations that prevent phosphorylation of the BMP4 prodomain impair proteolytic maturation of homodimers leading to lethality in mice
Source: eLife. 2025 May 29;14:RP105018. doi: 10.7554/eLife.105018 (PMC12122004; doi:10.7554/eLife.105018)
Supplement: Figure 1—figure supplement 2—source data 3. [file elife-105018-fig1-figsupp2-data3.zip]

Archive with 7 entries (6 files):
-   Figure 1-figure supplement 2 Source data 3/
-   Figure 1-figure supplement 2 Source data 3/.DS_Store
- __MACOSX/  Figure 1-figure supplement 2 Source data 3/._.DS_Store
-   Figure 1-figure supplement 2 Source data 3/   Figure 1-figure supplement 2. ODC.tif
- __MACOSX/  Figure 1-figure supplement 2 Source data 3/._   Figure 1-figure supplement 2. ODC.tif
-   Figure 1-figure supplement 2 Source data 3/   Figure 1-figure supplement 2B_tbxt. .tif
- __MACOSX/  Figure 1-figure supplement 2 Source data 3/._   Figure 1-figure supplement 2B_tbxt. .tif
