# Supplementary material for: Mutations that prevent phosphorylation of the BMP4 prodomain impair proteolytic maturation of homodimers leading to lethality in mice
Source: eLife. 2025 May 29;14:RP105018. doi: 10.7554/eLife.105018 (PMC12122004; doi:10.7554/eLife.105018)
Supplement: Figure 1—figure supplement 2—source data 4. [file elife-105018-fig1-figsupp2-data4.zip]

Archive with 5 entries (4 files):
- Figure 1-figure supplement 2-source data 4/
- Figure 1-figure supplement 2-source data 4/neuro 2022-02-14_2-11 ODC copy.tif
- __MACOSX/Figure 1-figure supplement 2-source data 4/._neuro 2022-02-14_2-11 ODC copy.tif
- Figure 1-figure supplement 2-source data 4/neuro 2022-02-15_ 2-4 AND 2-11 BMP4 copy.tif
- __MACOSX/Figure 1-figure supplement 2-source data 4/._neuro 2022-02-15_ 2-4 AND 2-11 BMP4 copy.tif
