# Supplementary material for: Mutations that prevent phosphorylation of the BMP4 prodomain impair proteolytic maturation of homodimers leading to lethality in mice
Source: eLife. 2025 May 29;14:RP105018. doi: 10.7554/eLife.105018 (PMC12122004; doi:10.7554/eLife.105018)
Supplement: Figure 4—source data 1. [file elife-105018-fig4-data1.zip]

Archive with 15 entries (14 files):
- Figure 4-supplementary figure 1A Source data/
- Figure 4-supplementary figure 1A Source data/Figure 4-supplementary figure 1ABMP4ligand unmarked.tif
- __MACOSX/Figure 4-supplementary figure 1A Source data/._Figure 4-supplementary figure 1ABMP4ligand unmarked.tif
- Figure 4-supplementary figure 1A Source data/Figure 4-supplementary figure 1Aprecursor marked.tif
- __MACOSX/Figure 4-supplementary figure 1A Source data/._Figure 4-supplementary figure 1Aprecursor marked.tif
- Figure 4-supplementary figure 1A Source data/Figure 4-supplementary figure 1Aprecursor unmarked.tif
- __MACOSX/Figure 4-supplementary figure 1A Source data/._Figure 4-supplementary figure 1Aprecursor unmarked.tif
- Figure 4-supplementary figure 1A Source data/Figure 4-supplementary figure 1Aactin marked.tif
- __MACOSX/Figure 4-supplementary figure 1A Source data/._Figure 4-supplementary figure 1Aactin marked.tif
- Figure 4-supplementary figure 1A Source data/Figure 4-supplementary figure 1Aa pSmad1 marked.tif
- __MACOSX/Figure 4-supplementary figure 1A Source data/._Figure 4-supplementary figure 1Aa pSmad1 marked.tif
- Figure 4-supplementary figure 1A Source data/Figure 4-supplementary figure 1ABMP4ligand marked.tif
- __MACOSX/Figure 4-supplementary figure 1A Source data/._Figure 4-supplementary figure 1ABMP4ligand marked.tif
- Figure 4-supplementary figure 1A Source data/Figure 4-supplementary figure 1Aactin unmarked.tif
- __MACOSX/Figure 4-supplementary figure 1A Source data/._Figure 4-supplementary figure 1Aactin unmarked.tif
