# Supplementary material for: Mutations that prevent phosphorylation of the BMP4 prodomain impair proteolytic maturation of homodimers leading to lethality in mice
Source: eLife. 2025 May 29;14:RP105018. doi: 10.7554/eLife.105018 (PMC12122004; doi:10.7554/eLife.105018)
Supplement: Figure 6—source data 2. [file elife-105018-fig6-data2.zip]

Archive with 11 entries (10 files):
- Figure 4-source data 2/
- Figure 4-source data 2/.DS_Store
- __MACOSX/Figure 4-source data 2/._.DS_Store
- Figure 4-source data 2/J017_003 BMP4 precursor unmarked.tif
- __MACOSX/Figure 4-source data 2/._J017_003 BMP4 precursor unmarked.tif
- Figure 4-source data 2/J018_003 actin unmarked.tif
- __MACOSX/Figure 4-source data 2/._J018_003 actin unmarked.tif
- Figure 4-source data 2/J017_004 BMP4 ligand unmarked.tif
- __MACOSX/Figure 4-source data 2/._J017_004 BMP4 ligand unmarked.tif
- Figure 4-source data 2/J017_001 pSmad1 unmarked.tif
- __MACOSX/Figure 4-source data 2/._J017_001 pSmad1 unmarked.tif
