# Supplementary material for: Mutations that prevent phosphorylation of the BMP4 prodomain impair proteolytic maturation of homodimers leading to lethality in mice
Source: eLife. 2025 May 29;14:RP105018. doi: 10.7554/eLife.105018 (PMC12122004; doi:10.7554/eLife.105018)
Supplement: Figure 6—source data 3. [file elife-105018-fig6-data3.zip]

Archive with 9 entries (8 files):
- Figure 4-source data 3/
- Figure 4-source data 3/E93G E10.5 actin marked  .tif
- __MACOSX/Figure 4-source data 3/._E93G E10.5 actin marked  .tif
- Figure 4-source data 3/J018_003 precursor marked .tif
- __MACOSX/Figure 4-source data 3/._J018_003 precursor marked .tif
- Figure 4-source data 3/J018_006 ligand marked.tif
- __MACOSX/Figure 4-source data 3/._J018_006 ligand marked.tif
- Figure 4-source data 3/E93G E10.5 pSmad1 marked  (J018_1).tif
- __MACOSX/Figure 4-source data 3/._E93G E10.5 pSmad1 marked  (J018_1).tif
