# Supplementary material for: Mutations that prevent phosphorylation of the BMP4 prodomain impair proteolytic maturation of homodimers leading to lethality in mice
Source: eLife. 2025 May 29;14:RP105018. doi: 10.7554/eLife.105018 (PMC12122004; doi:10.7554/eLife.105018)
Supplement: Figure 6—source data 4. [file elife-105018-fig6-data4.zip]

Archive with 11 entries (10 files):
- Figure 4-source data 4/
- Figure 4-source data 4/.DS_Store
- __MACOSX/Figure 4-source data 4/._.DS_Store
- Figure 4-source data 4/J018_003 precursor unmarked .tif
- __MACOSX/Figure 4-source data 4/._J018_003 precursor unmarked .tif
- Figure 4-source data 4/J018_006 ligand unmarked.tif
- __MACOSX/Figure 4-source data 4/._J018_006 ligand unmarked.tif
- Figure 4-source data 4/E93G E10.5 pSmad1 unmarked  (J018_1).tif
- __MACOSX/Figure 4-source data 4/._E93G E10.5 pSmad1 unmarked  (J018_1).tif
- Figure 4-source data 4/E93G E10.5 actin unmarked  .tif
- __MACOSX/Figure 4-source data 4/._E93G E10.5 actin unmarked  .tif
