# Supplementary material for: Mutations that prevent phosphorylation of the BMP4 prodomain impair proteolytic maturation of homodimers leading to lethality in mice
Source: eLife. 2025 May 29;14:RP105018. doi: 10.7554/eLife.105018 (PMC12122004; doi:10.7554/eLife.105018)
Supplement: Figure 6—source data 5. [file elife-105018-fig6-data5.zip]

Archive with 9 entries (8 files):
- Figure 4-source data 5/
- Figure 4-source data 5/4I actin_marked.tif
- __MACOSX/Figure 4-source data 5/._4I actin_marked.tif
- Figure 4-source data 5/Fig. 4I ligand_marked.tif
- __MACOSX/Figure 4-source data 5/._Fig. 4I ligand_marked.tif
- Figure 4-source data 5/Fig.4I precursor_marked.tif
- __MACOSX/Figure 4-source data 5/._Fig.4I precursor_marked.tif
- Figure 4-source data 5/Fig. 4I pSmad1_marked.tif
- __MACOSX/Figure 4-source data 5/._Fig. 4I pSmad1_marked.tif
