# Supplementary material for: Mutations that prevent phosphorylation of the BMP4 prodomain impair proteolytic maturation of homodimers leading to lethality in mice
Source: eLife. 2025 May 29;14:RP105018. doi: 10.7554/eLife.105018 (PMC12122004; doi:10.7554/eLife.105018)
Supplement: Figure 6—source data 6. [file elife-105018-fig6-data6.zip]

Archive with 11 entries (10 files):
- Figure 4-source data 6/
- Figure 4-source data 6/.DS_Store
- __MACOSX/Figure 4-source data 6/._.DS_Store
- Figure 4-source data 6/4I actin_unmarked.tif
- __MACOSX/Figure 4-source data 6/._4I actin_unmarked.tif
- Figure 4-source data 6/Fig. 4I ligand_unmarked.tif
- __MACOSX/Figure 4-source data 6/._Fig. 4I ligand_unmarked.tif
- Figure 4-source data 6/Fig.4I precursor, unmarked.png
- __MACOSX/Figure 4-source data 6/._Fig.4I precursor, unmarked.png
- Figure 4-source data 6/Fig. 4I pSmad1unmarked.tif
- __MACOSX/Figure 4-source data 6/._Fig. 4I pSmad1unmarked.tif
