# Supplementary material for: Mutations that prevent phosphorylation of the BMP4 prodomain impair proteolytic maturation of homodimers leading to lethality in mice
Source: eLife. 2025 May 29;14:RP105018. doi: 10.7554/eLife.105018 (PMC12122004; doi:10.7554/eLife.105018)
Supplement: Figure 6—source data 7. [file elife-105018-fig6-data7.zip]

Archive with 7 entries (6 files):
- Figure4-source data 7/
- Figure4-source data 7/J018_005 ligand marked.tif
- __MACOSX/Figure4-source data 7/._J018_005 ligand marked.tif
- Figure4-source data 7/J018_4 E93G MEF pSmad1 marked.tif
- __MACOSX/Figure4-source data 7/._J018_4 E93G MEF pSmad1 marked.tif
- Figure4-source data 7/J021_002 precursor actin marked.tif
- __MACOSX/Figure4-source data 7/._J021_002 precursor actin marked.tif
