# Supplementary material for: Mutations that prevent phosphorylation of the BMP4 prodomain impair proteolytic maturation of homodimers leading to lethality in mice
Source: eLife. 2025 May 29;14:RP105018. doi: 10.7554/eLife.105018 (PMC12122004; doi:10.7554/eLife.105018)
Supplement: Figure 6—source data 8. [file elife-105018-fig6-data8.zip]

Archive with 9 entries (8 files):
- Figure 4-source data 8/
- Figure 4-source data 8/J018_4 E93G MEF pSmad1 unmarked.tif
- __MACOSX/Figure 4-source data 8/._J018_4 E93G MEF pSmad1 unmarked.tif
- Figure 4-source data 8/.DS_Store
- __MACOSX/Figure 4-source data 8/._.DS_Store
- Figure 4-source data 8/J021_002 precursor actin unmarked.tif
- __MACOSX/Figure 4-source data 8/._J021_002 precursor actin unmarked.tif
- Figure 4-source data 8/J018_005 ligand unmarked.tif
- __MACOSX/Figure 4-source data 8/._J018_005 ligand unmarked.tif
