# Supplementary material for: Mutations that prevent phosphorylation of the BMP4 prodomain impair proteolytic maturation of homodimers leading to lethality in mice
Source: eLife. 2025 May 29;14:RP105018. doi: 10.7554/eLife.105018 (PMC12122004; doi:10.7554/eLife.105018)
Supplement: Figure 6—figure supplement 1—source data 1. [file elife-105018-fig6-figsupp1-data1.zip]

Archive with 7 entries (6 files):
- Figure 6-figure supplement 1-source data 1/
- Figure 6-figure supplement 1-source data 1/Figure 6-supplementary figure 1Aactin marked.tif
- __MACOSX/Figure 6-figure supplement 1-source data 1/._Figure 6-supplementary figure 1Aactin marked.tif
- Figure 6-figure supplement 1-source data 1/Figure 6-supplementary figure 1Aa pSmad1 marked.tif
- __MACOSX/Figure 6-figure supplement 1-source data 1/._Figure 6-supplementary figure 1Aa pSmad1 marked.tif
- Figure 6-figure supplement 1-source data 1/Figure 6-supplementary figure 1Aprecursor marked.tif
- __MACOSX/Figure 6-figure supplement 1-source data 1/._Figure 6-supplementary figure 1Aprecursor marked.tif
