# Supplementary material for: Mutations that prevent phosphorylation of the BMP4 prodomain impair proteolytic maturation of homodimers leading to lethality in mice
Source: eLife. 2025 May 29;14:RP105018. doi: 10.7554/eLife.105018 (PMC12122004; doi:10.7554/eLife.105018)
Supplement: Figure 6—figure supplement 1—source data 2. [file elife-105018-fig6-figsupp1-data2.zip]

Archive with 13 entries (12 files):
- Figure 6-figure supp0lement 1-Source data 2/
- Figure 6-figure supp0lement 1-Source data 2/Figure 6-supplementary figure 1Aprecursor unmarked.tif
- __MACOSX/Figure 6-figure supp0lement 1-Source data 2/._Figure 6-supplementary figure 1Aprecursor unmarked.tif
- Figure 6-figure supp0lement 1-Source data 2/.DS_Store
- __MACOSX/Figure 6-figure supp0lement 1-Source data 2/._.DS_Store
- Figure 6-figure supp0lement 1-Source data 2/Figure 6-supplementary figure 1ABMP4ligand unmarked.tif
- __MACOSX/Figure 6-figure supp0lement 1-Source data 2/._Figure 6-supplementary figure 1ABMP4ligand unmarked.tif
- Figure 6-figure supp0lement 1-Source data 2/Figure 6-supplementary figure 1Aactin unmarked.tif
- __MACOSX/Figure 6-figure supp0lement 1-Source data 2/._Figure 6-supplementary figure 1Aactin unmarked.tif
- Figure 6-figure supp0lement 1-Source data 2/Figure 6-supplementary figure 1ABMP4ligand marked.tif
- __MACOSX/Figure 6-figure supp0lement 1-Source data 2/._Figure 6-supplementary figure 1ABMP4ligand marked.tif
- Figure 6-figure supp0lement 1-Source data 2/Figure 4-supplementary figure 1A Source data.zip
- __MACOSX/Figure 6-figure supp0lement 1-Source data 2/._Figure 4-supplementary figure 1A Source data.zip
