# Supplementary material for: Mutations that prevent phosphorylation of the BMP4 prodomain impair proteolytic maturation of homodimers leading to lethality in mice
Source: eLife. 2025 May 29;14:RP105018. doi: 10.7554/eLife.105018 (PMC12122004; doi:10.7554/eLife.105018)
Supplement: Figure 7—source data 4. [file elife-105018-fig7-data4.zip]

Archive with 5 entries (4 files):
- Figure 5-source data 4/
- Figure 5-source data 4/.DS_Store
- __MACOSX/Figure 5-source data 4/._.DS_Store
- Figure 5-source data 4/J068_002 Fig. 5B source data unmarked.tif
- __MACOSX/Figure 5-source data 4/._J068_002 Fig. 5B source data unmarked.tif
